# Supplementary material for: OMICfpp: a fuzzy approach for paired RNA-Seq counts
Source: BMC Genomics. 2019 Apr 2;20:259. doi: 10.1186/s12864-019-5496-5 (PMC6444640; doi:10.1186/s12864-019-5496-5)
Supplement: Supplementary file 1 — All procedures and data needed to reproduce the whole study have been included in the file SupplementaryMaterial.tar.gz. Once decompressed the file SupplementaryMaterialMethods.pdf contains a detailed description of the methods used and the results obtained. The whole paper can be reproduced reading this file. Other data files generated during the analysis are included in the folder Methods. The detailed html reports with the results can be found in the folder Results. (GZ 118,244 kb) [file 12864_2019_5496_MOESM1_ESM.gz]

Archive with 40 entries (34 files):
- SupplementaryMaterial
- SupplementaryMaterial/Results
- SupplementaryMaterial/Results/edgeR.html
- SupplementaryMaterial/Results/score_complete.html
- SupplementaryMaterial/Results/jslib
- SupplementaryMaterial/Results/jslib/jquery-1.8.0.min.js
- SupplementaryMaterial/Results/jslib/jquery.dataTables.plugins.js
- SupplementaryMaterial/Results/jslib/jquery.dataTables.columnFilter.js
- SupplementaryMaterial/Results/jslib/jquery.dataTables-1.9.3.js
- SupplementaryMaterial/Results/jslib/jquery.dataTables.reprise.js
- SupplementaryMaterial/Results/jslib/bootstrap.js
- SupplementaryMaterial/Results/deseq2.html
- SupplementaryMaterial/Results/justonce0.93.html
- SupplementaryMaterial/Results/csslib
- SupplementaryMaterial/Results/csslib/bootstrap.css
- SupplementaryMaterial/Results/csslib/images
- SupplementaryMaterial/Results/csslib/images/glyphicons-halflings.png
- SupplementaryMaterial/Results/csslib/images/glyphicons-halflings-white.png
- SupplementaryMaterial/Results/csslib/images/sort_both.png
- SupplementaryMaterial/Results/csslib/images/sort_asc.png
- SupplementaryMaterial/Results/csslib/images/sort_asc_disabled.png
- SupplementaryMaterial/Results/csslib/images/sort_desc.png
- SupplementaryMaterial/Results/csslib/images/sort_desc_disabled.png
- SupplementaryMaterial/Results/csslib/reprise.table.bootstrap.css
- SupplementaryMaterial/Results/justonce0.37.html
- SupplementaryMaterial/Results/score_between.html
- SupplementaryMaterial/SupplementaryMaterialMethods.pdf
- SupplementaryMaterial/Methods
- SupplementaryMaterial/Methods/proportion.p_50_45_dbinom_complete_p1.rda
- SupplementaryMaterial/Methods/qlf.rda
- SupplementaryMaterial/Methods/proportion.p_50_1000_dbinom_complete_20_p1.rda
- SupplementaryMaterial/Methods/p0.de.rda
- SupplementaryMaterial/Methods/proportion.p_50_1000_dbinom_between-pair_p1.rda
- SupplementaryMaterial/Methods/proportion.p_50_1000_dbinom_complete_p1.rda
- SupplementaryMaterial/Methods/se1.rda
- SupplementaryMaterial/Methods/.directory
- SupplementaryMaterial/Methods/borness.rda
- SupplementaryMaterial/Methods/pci_pois_with_auc.rda
- SupplementaryMaterial/Methods/p0.er.rda
- SupplementaryMaterial/Methods/pci_NB-N-500-n-50-nsim-100-size-10.rda
